# Supplementary material for: QTL Mapping for Resistance to Bacterial Wilt Caused by Two Isolates of Ralstonia solanacearum in Chili Pepper (Capsicum annuum L.)
Source: Plants (Basel). 2022 Jun 10;11(12):1551. doi: 10.3390/plants11121551 (PMC9229654; doi:10.3390/plants11121551)
Supplement: Supplementary file 1 [file plants-11-01551-s001.zip]

Archive with 1 entries (1 files):
- plants-1745232-supplementary.pdf
